# Supplementary material for: Studies on the Relationships between Growth and Gonad Development during First Sexual Maturation of Macrobrachium nipponense and Associated SNPs Screening
Source: Int J Mol Sci. 2024 Jun 27;25(13):7071. doi: 10.3390/ijms25137071 (PMC11241762; doi:10.3390/ijms25137071)
Supplement: Supplementary file 1 [file ijms-25-07071-s001.zip]

Archive with 1 entries (1 files):
- ijms-3048148-supplementary.pdf
